# Supplementary material for: Access to Refugee and Migrant Mental Health Care Services during the First Six Months of the COVID-19 Pandemic: A Canadian Refugee Clinician Survey
Source: Int J Environ Res Public Health. 2021 May 15;18(10):5266. doi: 10.3390/ijerph18105266 (PMC8156129; doi:10.3390/ijerph18105266)
Supplement: Supplementary file 1 [file ijerph-18-05266-s001.zip]

Archive with 2 entries (2 files):
- File S1- Survey.pdf
- File S2- Interview Guide.pdf
